# Supplementary material for: A highly potent human neutralizing antibody prevents vertical transmission of Rift Valley fever virus in a rat model
Source: Nat Commun. 2023 Jul 26;14:4507. doi: 10.1038/s41467-023-40187-z (PMC10372071; doi:10.1038/s41467-023-40187-z)
Supplement: Supplementary file 4 — Source Data [file 41467_2023_40187_MOESM4_ESM.xlsx]

## Sheet: Figure 1b
ND = not detected
	vRNA												Infectious virus
	10ng												10ng
	hpi	No mAb			RVFV-268 mAb			DENV-2D22 mAb					hpi	No mAb			RVFV-268 mAb			DENV-2D22 mAb
	0	ND	ND	ND	ND	ND	ND	ND	ND	ND			0	ND	ND	ND	ND	ND	ND	ND	ND	ND
	24	711.05	ND	2809.61	ND	ND	ND	ND	ND	ND			24	ND	3437.5	37375	ND	ND	ND	2187.5	500	38750
	36	748503	153372	171408	663.789	ND	ND	39043.3	53231.9	161638			36	216333	174667	291500	ND	ND	ND	558250	124833	225000
	48	124103	441414	988072	1112.51	1688.86	620.028	1216604	799303	1622382			48	512500	500000	325000	ND	ND	ND	48750	700000	487500

## Sheet: Figure 1c
ND = not detected
	vRNA												Infectious Virus
	10ng												10ng
	hpi	No mAb			RVFV-268 mAb			DENV-2D22 mAb					hpi	No mAb			RVFV-268 mAb			DENV-2D22 mAb
	0	ND	ND	ND	ND	ND	ND	ND	ND	ND			0	ND	ND	ND	ND	ND	ND	ND	ND	ND
	24	3979.57	1368.76	939.419	329.606	2356.15	181.642	5911.8	1124.69	418.757			24	2500	1250	625	ND	ND	1875	3125	ND	1250
	36	10304.9	638.563	1420.87	ND	312.611	ND	70485.8	3228.13	761.876			36	116667	6666.67	11666.7	2500	1666.67	1666.67	50000	8333.33	2500
	48	605936	48762.7	25864.5	3358.85	19829.1	1057.28	604440	66071.7	2400.78			48	425000	63750	13750	31250	40000	3750	312500	27500	3750

## Sheet: Figure 2b
ND = not detected		log(10) endpoint titer (RVFV-268 IgG)
		RVFV-268 mAb (6h)						RVFV-268 mAb (24h)			RVFV-268 mAb (48h)
	Serum	3.81697						3.81697			0.954243
	Liver	3.81697						2.86273			ND
	Spleen	3.81697						2.38561			ND
	Amniotic fluid	3.81697						3.33985			ND
	Placenta	2.86273	3.33985	2.38561	2.38561	2.86273	2.85673	3.33985	3.33985	2.86273	ND	ND	ND	ND	ND	ND
	Viscera	1.90849	2.38561	2.86273	1.90849	3.33985	1.43136	1.90849	1.90849	1.90849	ND	ND	ND	ND	ND

## Sheet: Figure 3b
ND = not detected
Infectious Virus		DENV-2D22 Ab
	Liver	300000000									ND															97500000						24750															3800
	Serum	ND									2325000																					6750															6750000
	Amniotic fluid	675000									ND															5000000000						ND															5450
	Placenta	1225000	55000	4000000	500000	137500	750000	4750000	55000000		ND	ND	ND	ND	ND	ND	ND	375	25	100	ND	ND	ND	ND		55000	5500	14000	8500			2750	10500	5000	3000	4250	5000	4500	15000	10000	9750	250	6750	2750	8000		72500	400000	195000
	Viscera	ND	25	ND	75	50	50	ND		ND	ND	ND	ND	ND	ND	ND										ND						ND	ND	25	100	ND	25	ND									100	400	125
vRNA		DENV-2D22 Ab
	Liver	780000000															16759.7															81206281				106000000000
	Serum																3640.14															4695388				122000000000
	Amniotic fluid	332771															2211.05															104744				35953721
	Placenta	6439289	74800996	121000000	98289175	19164609	7369942	17681158	266000000	311000000	77051566	187000000	94291597	244000000	148000000		ND	ND	ND	ND	ND	ND	4098.37	ND	ND	ND	ND	ND	ND	ND		530990	9599006	31416681		4570000000	9390000000	4000000000	4470000000	4690000000	3870000000	2470000000	3140000000	2790000000	5040000000	2290000000	3110000000	3870000000	3420000000
	Viscera	371454	ND	533683	194179	ND	309812	ND									ND	ND	ND	ND	ND	ND	ND									38446.6	20915500			105000000	123000000	51363007	8496218	8548710	11584510	80105038
[truncated: 85 more columns]

## Sheet: Figure 3c_
ND = not detected
Infectious Virus		DENV-2D22 Ab																				RVFV-268 Ab
	Liver	90000													100							ND																	ND
	Serum	ND																				ND																	ND
	Amniotic fluid	750													ND							ND																	ND
	Placenta	700	1200	24500	16000	2000	400	650	800	6000	700	550	350	600	850	245000	75000	9500	70000			ND	ND	ND	ND	ND	ND	ND	ND	ND	ND	ND	ND	ND	ND	ND	ND		ND	ND	ND	ND	ND	ND	ND	ND	ND	ND	ND
	Viscera	ND	100	ND	150	100	100								34000	95000	450	7000	7000	22000000	26500000	ND	ND	ND	ND	ND	ND	ND	ND										ND	ND	ND	ND	ND
vRNA		DENV-2D22 Ab							RVFV-268 Ab
	Liver	277000000				40978.3			ND																	ND												ND											ND
	Serum	ND							ND																	ND												ND											ND
	Amniotic fluid	38425.1				1212.83			ND																	ND												ND											ND
	Placenta	2.82617e+06	6.99532e+06	3728600	1.42841e+07	6721325	23815293	9581516	ND	ND	ND	ND	ND	ND	ND	ND	ND	ND	ND	ND	ND	ND	ND	ND		ND	ND	ND	ND	ND	ND	ND	ND	ND	ND	ND		ND	ND	ND	ND	ND	ND	ND	ND	ND	ND		ND
	Viscera	33554.9	17588.5	15011		80576265	3490988	5549971	ND	ND	ND	ND	ND	ND	ND	ND										ND	ND	ND	ND	ND								ND	ND	ND	ND	ND							ND
[truncated: 11 more columns]

## Sheet: Figure 5b
ND = not detected
Infectious Virus		300ug
	Liver	ND												ND													ND												ND
	Serum	ND												ND													ND												ND
	Amniotic fluid	ND												ND													ND												ND
	Placenta	ND	ND	ND	ND	ND	ND	ND	ND	ND	ND	ND	ND	ND	ND	ND	ND	ND	ND	ND	ND	ND	ND	ND	ND	ND	ND	ND	ND	ND	ND	ND	ND	ND	ND	ND	ND		ND	ND	ND	ND	ND	ND	ND	ND	ND	ND	ND
	Viscera	ND	ND	ND	ND	ND	ND							ND	ND	ND	ND	ND	ND								ND	ND	ND	ND	ND	ND							ND	ND	ND	ND	ND	ND	ND	ND
vRNA		300ug
	Liver	ND												ND													ND													ND
	Serum	ND												ND													ND													ND
	Amniotic fluid	ND												ND													ND													ND
	Placenta	ND	ND	ND	ND	ND	ND	ND	ND	ND	ND	ND	ND	ND	ND	ND	ND	ND	ND	ND	ND	ND	ND	ND	ND	ND	ND	ND	ND	ND	ND	ND	ND	ND	ND	ND	ND	ND		ND	ND	ND	ND	ND	ND	ND	ND	ND	ND
	Viscera	ND	ND	ND	ND	ND	ND							ND	ND	ND	ND	ND	ND								ND	ND	ND	ND	ND	ND								ND	1262.55	ND	ND	ND	ND	ND	ND
[truncated: 98 more columns]

## Sheet: Figure 6b
ND = not detected
	Infectious Virus		DENV-2D22 Ab																											RVFV-268 Ab
		Liver	140000											ND																ND												ND
		Serum	27000											ND																ND												ND
		Amniotic fluid	ND											315000																ND												ND
		Placenta	400	525	950	400	25	425	650	500	350	100		2300000	3000000	5000000	9500000	247500	3750000	15250000	298000000	9250000	10500000	12500000	207500					ND	ND	ND	ND	ND	ND	ND	ND	ND	ND	ND		ND	ND	ND	ND	ND	ND	ND	ND
		Viscera	ND	ND	ND	ND	ND																							ND	ND	ND	ND	ND								ND	ND	ND	ND	ND	ND
	vRNA		DENV-2D22 Ab																																RVFV-268 Ab
		Liver	13239965													225000000																			ND												ND
		Serum	3081.95													421000000																			ND												ND
		Amniotic fluid	5123413													33448.3																			ND												ND
		Placenta	1.91175e+08	1.67954e+08	3.43296e+07	9.7886e+07	ND	ND	443467	9.45301e+07	437113	326375	1.83763e+08	9.76405e+06		8.9101e+07	7.57875e+07	8.97231e+07	7.31127e+07	7.49393e+07	6.60412e+07	5.63931e+07	1.51488e+08	8.38616e+07	7.67555e+07										ND	ND	ND	ND	ND	ND	ND	ND	ND	ND	ND		ND	ND	ND
		Viscera	1191329	919848	1066216	1188852	1090518									1191329	919848	1066216	1188852	1090518															ND	ND	ND	ND	ND								ND	ND	ND
[truncated: 43 more columns]

## Sheet: Figure 6c
ND = not detected
	VPA		DENV-2D22 Ab
		Liver	105000														190000
		Serum	90000														255000
		Amniotic fluid	150														1150
		Placenta	ND	1000	ND	ND	1000	750	ND	500	500	ND	ND	1250	750		20000	100000	4000	47500	6250	4250	32500	40000	350000	55000	5750	32500	35000	175
		Viscera	ND	ND	ND	ND	ND	ND									ND	ND	25	ND	ND	ND	ND
	vRNA
			DENV-2D22 Ab
		Liver	40186499														610000000
		Serum	412897														4744648
		Amniotic fluid	4256.1														21920
		Placenta	262966	44571278	1065131	764046	178306	131739	222437	220736	147343	219564	350713	300366	1038284		9791451	33719982	1945337	11424662	5972472
		Viscera		6644961		111364		63384.2		71272.7		5300.65		ND				ND	3.44387e+07	216084	29655.8

## Sheet: Supp Figure 1b
ND = not detected
	vRNA												Infectious Virus
	100ng												100ng
	hpi	No mAb			RVFV-268 mAb			DENV-2D22 mAb					hpi	No mAb			RVFV-268 mAb			DENV-2D22 mAb
	0	ND	ND	ND	ND	ND	ND	ND	ND	ND			0	ND	ND	ND	ND	ND	ND	ND	ND	ND
	24	711.05	158.325	2809.61	2.93371	ND	13.3436	89.4657	523.963	136.946			24	ND	3437.5	37375	ND	ND	ND	5625	266250	336250
	36	748503	153372	171408	68.2137	ND	1051.78	142920	212566	42552.8			36	216333	174667	291500	ND	4166.67	ND	1665000	663333	1415000
	48	124103	441414	988072	ND	1114.43	1117.34	925035	3131410	293547			48	512500	500000	325000	ND	ND	ND	22497500	33745000	3872500
	vRNA												Infectious Virus
	1ug												1ug
	hpi	No mAb			RVFV-268 mAb			DENV-2D22 mAb					hpi	No mAb			RVFV-268 mAb			DENV-2D22 mAb
	0	ND	ND	ND	ND	ND	ND	ND	ND	ND			0	ND	ND	ND	ND	ND	ND	ND	ND	ND
	24	711.05	158.325	2809.61	1.46574	1	18.1706	45.9545	8.26309	ND			24	ND	3437.5	37375	625	ND	ND	10000	1250	3750
	36	748503	153372	171408	ND	683.65	186.346	199310	11472.9	3037.14			36	216333	174667	291500	1666.67	833.333	ND	279167	81666.7	10833.3
	48	124103	441414	988072	774.16	1758.49	714.095	226507	353521	25902.9			48	512500	500000	325000	ND	ND	2500	831250	1272500	31250
	vRNA												Infectious Virus
	10ug												10ug
	hpi	No mAb			RVFV-268 mAb			DENV-2D22 mAb					hpi	No mAb			RVFV-268 mAb			DENV-2D22 mAb
	0	ND	ND	ND	ND	ND	ND	ND	ND	ND			0	ND	ND	ND	ND	ND	ND	ND	ND	ND
	24	711.05	158.325	2809.61	4.53681	23.0084	32.8879	628.881	29.0864	ND			24	ND	3437.5	37375	ND	ND	ND	2500	18125	11250
	36	748503	153372	171408	525.624	798.303	703.298	46971.2	84478.7	16348.5			36	216333	174667	291500	ND	ND	ND	5000000	1737500	165833
	48	124103	441414	988072	770.327	1065.68	4272.95	760738	454590	110724			48	512500	500000	325000	ND	ND	ND	7000000	5106250	24998750

## Sheet: Supp Figure 1c
ND = not detected
	vRNA												Infectious Virus
	100ng												100ng
	hpi	No mAb			RVFV-268 mAb			DENV-2D22 mAb					hpi	No mAb			RVFV-268 mAb			DENV-2D22 mAb
	0	ND	ND	ND	ND	ND	ND	ND	ND	ND			0	ND	ND	ND	ND	ND	ND	ND	ND	ND
	24	3979.57	1368.76	939.419	1358.14	75.323	ND	6946.86	3321.47	5185.14			24	2500	1250	625	1250	ND	ND	8750	ND	1875
	36	10304.9	638.563	1420.87	932.58	ND	ND	75786.7	22101.1	585.232			36	116667	6666.67	11666.7	3333.33	ND	833.333	15000	37500	2500
	48	605936	48762.7	25864.5	1918.28	2359.63	ND	239433	266519	4290.95			48	425000	63750	13750	ND	ND	ND	1125000	622500	6250
	vRNA												Infectious Virus
	1ug												1ug
	hpi	No mAb			RVFV-268 mAb			DENV-2D22 mAb					hpi	No mAb			RVFV-268 mAb			DENV-2D22 mAb
	0	ND	ND	ND	ND	ND	ND	ND	ND	ND			0	ND	ND	ND	ND	ND	ND	ND	ND	ND
	24	3979.57	1368.76	939.419	1609.35	828.973	419.983	3203.23	1983.63	769.403			24	2500	1250	625	ND	ND	ND	ND	ND	ND
	36	10304.9	638.563	1420.87	ND	15690	512.742	21822.4	19622.8	1537.76			36	116667	6666.67	11666.7	ND	833.333	ND	ND	22500	1666.67
	48	605936	48762.7	25864.5	14905.4	77287.7	ND	50226.7	209394	3186.14			48	425000	63750	13750	1250	10000	3750	262500	650000	7500
	vRNA												Infectious Virus
	10ug												10ug
	hpi	No mAb			RVFV-268 mAb			DENV-2D22 mAb					hpi	No mAb			RVFV-268 mAb			DENV-2D22 mAb
	0	ND	ND	ND	ND	ND	ND	ND	ND	ND			0	ND	ND	ND	ND	ND	ND	ND	ND	ND
	24	3979.57	1368.76	939.419	1119.42	1618.3	3213.64	4681.5	2978.86	1962.41			24	2500	1250	625	1250	ND	ND	1875	1875	ND
	36	10304.9	638.563	1420.87	1492.18	1799.3	ND	16218.8	8540.87	702.802			36	116667	6666.67	11666.7	ND	ND	833.333	6666.67	5833.33	24166.7
	48	605936	48762.7	25864.5	1497.12	4420.77	1187.78	71269.4	104590	4391.77			48	425000	63750	13750	87500	10000	5000	387500	287500	250000

[truncated: 3 more sheets: Supp Figure 2a, Supp Figure 2b, Supp Figure 2c]
